# Supplementary material for: Molecular typing and drug sensitivity profiles of M. Tuberculosis isolated from refugees residing in Ethiopia
Source: J Clin Tuberc Other Mycobact Dis. 2023 Apr 15;31:100371. doi: 10.1016/j.jctube.2023.100371 (PMC10127110; doi:10.1016/j.jctube.2023.100371)
Supplement: Supplementary Data 1 [file mmc1.xls]

## Sheet: analysis
S1. Spoligotype patterns of M. tuberculosis complex isolates (n = 68) from presumptive TB refugees residing in Ethiopia
Strain	Country of Origin	RD9-PCR	SPOLIGOTYPE43	Octal	SIT number	Sub-lineage	Lineage	Binary code
R002	South Sudan	RD9 intact	nnnoooonnnnnnnnnnnnnnnoooooooooooonnoonnnnn	703777740003171	25	CAS1-Delhi	Lineage 3	¢¢¢££££¢¢¢¢¢¢¢¢¢¢¢¢¢¢¢££££££££££££¢¢££¢¢¢¢¢
R004	South Sudan	RD9 intact	nnnoooonnnnnnnnnnnnnnooooooooooooonnnnnnnnn	703777700003771	142	CAS1-Delhi	Lineage 3	¢¢¢££££¢¢¢¢¢¢¢¢¢¢¢¢¢¢£££££££££££££¢¢¢¢¢¢¢¢¢
R012	South Sudan	RD9 intact	nnnoooonnnnnnnnnnnnnnnoooooooooooonnnnnnnnn	703777740003771	26	CAS1-Delhi	Lineage 3	¢¢¢££££¢¢¢¢¢¢¢¢¢¢¢¢¢¢¢££££££££££££¢¢¢¢¢¢¢¢¢
R014	Sudan	RD9 intact	nnnoooonnnnnnnnnnnnnnnoooooooooooonnoonnnnn	703777740003171	25	CAS1-Delhi	Lineage 3	¢¢¢££££¢¢¢¢¢¢¢¢¢¢¢¢¢¢¢££££££££££££¢¢££¢¢¢¢¢
R022	South Sudan	RD9 intact	nnooooooooooooooonnnnnoooooooooooonnoonnnnn	600001740003171	Orphan	Unknown	Lineage 3	¢¢£££££££££££££££¢¢¢¢¢££££££££££££¢¢££¢¢¢¢¢
R023	South Sudan	RD9 intact	nnnoooonnnnnnnnnnnnnnnoooooooooooonnoonnnnn	703777740003171	25	CAS1-Delhi	Lineage 3	¢¢¢££££¢¢¢¢¢¢¢¢¢¢¢¢¢¢¢££££££££££££¢¢££¢¢¢¢¢
R029	South Sudan	RD9 intact	nnnoooonnnnnnnnnnnnnnnoooooooooooonnoonnnnn	703777740003171	25	CAS1-Delhi	Lineage 3	¢¢¢££££¢¢¢¢¢¢¢¢¢¢¢¢¢¢¢££££££££££££¢¢££¢¢¢¢¢
R044	South Sudan	RD9 intact	nnnoooonnnnnnnnnnnnnnnoooooooooooonnnnnnnnn	703777740003771	26	CAS1-Delhi	Lineage 3	¢¢¢££££¢¢¢¢¢¢¢¢¢¢¢¢¢¢¢££££££££££££¢¢¢¢¢¢¢¢¢
R050	South Sudan	RD9 intact	nnnoooonnnnnnnonnnnnooooooooooooooonnnnnnnn	703767600001771	Orphan	Unknown	Lineage 3	¢¢¢££££¢¢¢¢¢¢¢£¢¢¢¢¢£££££££££££££££¢¢¢¢¢¢¢¢
R061	Somalia	RD9 intact	nnnnnnnnnnnnonnnnnnnnnnnnnnnnnnnoooonnnnnnn	777737777760771	37	T3	Lineage 4	¢¢¢¢¢¢¢¢¢¢¢¢£¢¢¢¢¢¢¢¢¢¢¢¢¢¢¢¢¢¢¢££££¢¢¢¢¢¢¢
R066	Somalia	RD9 intact	nonnnnnnnnnnnnnnnnooooooonoooonnoooonnnnnnn	577777002060771	788	Unknown	Lineage 4	¢¢¢££££¢¢¢¢¢£¢¢¢¢¢¢¢¢¢££££££££££££¢¢££¢¢¢¢¢
R095	South Sudan	RD9 intact	nnnoooonnnnnnnnnnnnnnnoooooooooooonnoonnnnn	703777740003171	25	CAS1-Delhi	Lineage 3	¢¢¢££££¢¢¢¢¢¢¢¢¢¢¢¢¢¢¢££££££££££££¢¢££¢¢¢¢¢
R108	South Sudan	RD9 intact	nnnoooonnnnnonnnnnnnnooooooooooooonnnnnnnnn	703737700003771	Orphan	Unknown	Lineage 3	¢¢¢££££¢¢¢¢¢£¢¢¢¢¢¢¢¢£££££££££££££¢¢¢¢¢¢¢¢¢
R125	South Sudan	RD9 intact	nnnoooonnnnnnnnnnnnnnnoooooooooooonnoooonnn	703777740003031	24	CAS1-Delhi	Lineage 3	¢¢¢££££¢¢¢¢¢¢¢¢¢¢¢¢¢¢¢££££££££££££¢¢££££¢¢¢
R133	Eritrea	RD9 intact	nnnnnnnnnnnnnonnnonnnnnnnnnnnnnnoooonnnnnnn	777756777760771	302	X1	Lineage 4	¢¢¢¢¢¢¢¢¢¢¢¢¢£¢¢¢£¢¢¢¢¢¢¢¢¢¢¢¢¢¢££££¢¢¢¢¢¢¢
R149	South Sudan	RD9 intact	nnnoooonnnnnonnnnnnnnnoooooooooooonnoonnnnn	703737740003171	1198	CAS1-Delhi	Lineage 3	¢¢¢££££¢¢¢¢¢¢¢¢¢¢¢¢¢¢¢££¢¢¢¢¢¢¢¢¢¢¢¢¢¢¢¢¢¢¢
R150	South Sudan	RD9 intact	nnnoooonnnnnnnnnnnnnnnoooooooooooonnoooonnn	703777740003031	24	CAS1-Delhi	Lineage 3	¢¢¢££££¢¢¢¢¢¢¢¢¢¢¢¢¢¢¢££££££££££££¢¢££££¢¢¢
R152	South Sudan	RD9 intact	nnnoooonnnnnonnnnnnnnnoooooooooooonnoonnnnn	703737740003171	1198	CAS1-Delhi	Lineage 3	¢¢¢££££¢¢¢¢¢¢¢¢¢¢¢¢¢¢¢££¢¢¢¢¢¢¢¢¢¢¢¢¢¢¢¢¢¢¢
R171	South Sudan	RD9 intact	nnnoooonnnnnnnnnnnnnnnoooooooooooonnoonnnnn	703777740003171	25	CAS1-Delhi	Lineage 3	¢¢¢££££¢¢¢¢¢¢¢¢¢¢¢¢¢¢¢££££££££££££¢¢££¢¢¢¢¢
R173	South Sudan	RD9 intact	nnnoooonnnnnnnnnnnnnnnoooooooooooonnoonnnnn	703777740003171	25	CAS1-Delhi	Lineage 3	¢¢¢££££¢¢¢¢¢¢¢¢¢¢¢¢¢¢¢££££££££££££¢¢££¢¢¢¢¢
R174	South Sudan	RD9 intact	nnnoooonnnnnnnnnnnnnnnoonnnnnnnnnnnnnnnnnnn	703777747777771	1200	Unknown	Lineage 1	¢£¢¢¢¢¢¢¢¢¢¢¢¢¢¢¢¢£££££££¢££££¢¢££££¢¢¢¢¢¢¢
R192	Somalia	RD9 intact	nnnnnnononnnooooonooooooonoooonnoooonnnnnnn	772701002060771	Orphan	Unknown	Lineage 4	¢¢¢¢¢¢£¢£¢¢¢£££££¢£££££££¢££££¢¢££££¢¢¢¢¢¢¢
R199	Somalia	RD9 intact	nonnnnnnnnnnnnnnnnooooooonoooonnoooonnnnnnn	577777002060771	788	Unknown	Lineage 4	¢¢¢££££¢¢¢¢¢£¢¢¢¢¢¢¢¢¢££££££££££££¢¢££¢¢¢¢¢
R216	South Sudan	RD9 intact	nnnoooonnnnnnnnnnnnnnooooooooooooonnnnnnnnn	703777700003771	142	CAS1-Delhi	Lineage 3	¢¢¢££££¢¢¢¢¢¢¢¢¢¢¢¢¢¢£££££££££££££¢¢¢¢¢¢¢¢¢
R242	South Sudan	RD9 intact	nnnoooonnnnnnnnnnnnnnnoooooooooooonnoonnnnn	703777740003171	25	CAS1-Delhi	Lineage 3	¢¢¢££££¢¢¢¢¢¢¢¢¢¢¢¢¢¢¢££££££££££££¢¢££¢¢¢¢¢
R243	South Sudan	RD9 intact	nnnnnnnnnnnnnnnnnnnnnnnnnnnnnnonoooonnnnnnn	777777777720771	50	H3	Lineage 4	¢¢¢¢¢¢¢¢¢¢¢¢¢¢¢¢¢¢¢¢¢¢¢¢¢¢¢¢¢¢£¢££££¢¢¢¢¢¢¢
R256	South Sudan	RD9 intact	nnnoooonnnnnnnnnnnnnnnoooooooooooonnoooonnn	703777740003031	24	CAS1-Delhi	Lineage 3	¢¢¢££££¢¢¢¢¢¢¢¢¢¢¢¢¢¢¢££££££££££££¢¢££££¢¢¢
R263	South Sudan	RD9 intact	nnnoooonnnnnnnnnnnnnnooooooooooooonnoonnnnn	703777700003171	2392	CAS	Lineage 3	¢¢¢££££¢¢¢¢¢¢¢¢¢¢¢¢¢¢£££££££££££££¢¢££¢¢¢¢¢
R266	South Sudan	RD9 intact	nnnoooonnnnnnnnnnnnnnnoooooooooooonnoonnnnn	703777740003171	25	CAS1-Delhi	Lineage 3	¢¢¢££££¢¢¢¢¢¢¢¢¢¢¢¢¢¢¢££££££££££££¢¢££¢¢¢¢¢
R267	South Sudan	RD9 intact	nnnoooonnnnnnnnnnnnnnnoooooooooooonnoonnnnn	703777740003171	25	CAS1-Delhi	Lineage 3	¢¢¢££££¢¢¢¢¢¢¢¢¢¢¢¢¢¢¢££££££££££££¢¢££¢¢¢¢¢
R270	South Sudan	RD9 intact	nnnoooonnnnnnnnnnnnnnnoooooooooooonnoonnnnn	703777740003171	25	CAS1-Delhi	Lineage 3	¢¢¢££££¢¢¢¢¢¢¢¢¢¢¢¢¢¢¢££££££££££££¢¢££¢¢¢¢¢
R272	South Sudan	RD9 intact	nnnoooonnnnnnnnnnnnnnnoooooooooooonnoooonnn	703777740003031	24	CAS1-Delhi	Lineage 3	¢¢¢££££¢¢¢¢¢¢¢¢¢¢¢¢¢¢¢££££££££££££¢¢££££¢¢¢
R273	South Sudan	RD9 intact	nnnoooonnnnnnnnnnnnnnnoooooooooooonnoonnnnn	703777740003171	25	CAS1-Delhi	Lineage 3	¢¢¢££££¢¢¢¢¢¢¢¢¢¢¢¢¢¢¢££££££££££££¢¢££¢¢¢¢¢
R289	South Sudan	RD9 intact	nnnoooonnnnnnnnnnnnnnnoooooooooooonnoonnnnn	703777740003171	25	CAS1-Delhi	Lineage 3	¢¢¢££££¢¢¢¢¢¢¢¢¢¢¢¢¢¢¢££££££££££££¢¢££¢¢¢¢¢
R290	South Sudan	RD9 intact	nnnoooonnnnnnnnnnnnnnnoooooooooooonnoonnnnn	703777740003171	25	CAS1-Delhi	Lineage 3	¢¢¢££££¢¢¢¢¢¢¢¢¢¢¢¢¢¢¢££££££££££££¢¢££¢¢¢¢¢
R308	South Sudan	RD9 intact	nnnoooonnnnnnnnnnnnnnooooooooooooonnoonnnnn	703777700003171	2392	CAS	Lineage 3	¢¢¢££££¢¢¢¢¢¢¢¢¢¢¢¢¢¢£££££££££££££¢¢££¢¢¢¢¢
R310	South Sudan	RD9 intact	nnnoooonnnnnnnnnnnnnnnoooooooooooonnoonnnnn	703777740003171	25	CAS1-Delhi	Lineage 3	¢¢¢££££¢¢¢¢¢¢¢¢¢¢¢¢¢¢¢££££££££££££¢¢££¢¢¢¢¢
R313	Eritrea	RD9 intact	nnnnnnnnnnnnnnnonnnnnnnnnnnnnnonoooonnnnnnn	777773777720771	2089	H3	Lineage 4	¢¢¢¢¢¢¢¢¢¢¢¢¢¢¢£¢¢¢¢¢¢¢¢¢¢¢¢¢¢£¢££££¢¢¢¢¢¢¢
R316	South Sudan	RD9 intact	nnnoooonnnnnnnnnnnnnnnoooooooooooonnoonnnnn	703777740003171	25	CAS1-Delhi	Lineage 3	¢¢¢££££¢¢¢¢¢¢¢¢¢¢¢¢¢¢¢££££££££££££¢¢££¢¢¢¢¢
R324	Somalia	RD9 intact	nnnoooonnonnnnnnnnnoooooooooooooooonnnnnnnn	703377400001771	21	CAS1-Kili	Lineage 3	¢¢¢££££¢¢£¢¢¢¢¢¢¢¢¢££££££££££££££££¢¢¢¢¢¢¢¢
R326	South Sudan	RD9 intact	nnnoooonnnnnnnnnnnnnnnoooooooooooonnoonnnnn	703777740003171	25	CAS1-Delhi	Lineage 3	¢¢¢££££¢¢¢¢¢¢¢¢¢¢¢¢¢¢¢££££££££££££¢¢££¢¢¢¢¢
R356	South Sudan	RD9 intact	nnnoooonnnnnnnnnnnnnnooooooooooooonnnnnnnnn	703777700003771	142	CAS1-Delhi	Lineage 3	¢¢¢££££¢¢¢¢¢¢¢¢¢¢¢¢¢¢£££££££££££££¢¢¢¢¢¢¢¢¢
R357	South Sudan	RD9 intact	nnnoooonnnnnnnnnnnnnnnoooooooooooonnoonnnnn	703777740003171	25	CAS1-Delhi	Lineage 3	¢¢¢££££¢¢¢¢¢¢¢¢¢¢¢¢¢¢¢££££££££££££¢¢££¢¢¢¢¢
R358	South Sudan	RD9 intact	nnnoooonnnnnnnnnnnnnnnoooooooooooonnoonnnnn	703777740003171	25	CAS1-Delhi	Lineage 3	¢¢¢££££¢¢¢¢¢¢¢¢¢¢¢¢¢¢¢££££££££££££¢¢££¢¢¢¢¢
R382	South Sudan	RD9 intact	nnnoooonnnnnnnnnnnnnnnoooooooooooonnoonnnnn	703777740003171	25	CAS1-Delhi	Lineage 3	¢¢¢££££¢¢¢¢¢¢¢¢¢¢¢¢¢¢¢££££££££££££¢¢££¢¢¢¢¢
R383	South Sudan	RD9 intact	nonoooonnnnnnnonnnnnnnoooooooooooonnoonnnnn	503767740003171	1945	CAS1-Delhi	Lineage 3	¢£¢££££¢¢¢¢¢¢¢£¢¢¢¢¢¢¢££££££££££££¢¢££¢¢¢¢¢
R385	South Sudan	RD9 intact	nnnoooonnnnnnnnnnnnnnooooooooooooonnoonnnnn	703777700003171	2392	CAS	Lineage 3	¢¢¢££££¢¢¢¢¢¢¢¢¢¢¢¢¢¢£££££££££££££¢¢££¢¢¢¢¢
R388	South Sudan	RD9 intact	nnnoooonnnnnnnnnnnnnnnoooooooooooonnoonnnnn	703777740003171	25	CAS1-Delhi	Lineage 3	¢¢¢££££¢¢¢¢¢¢¢¢¢¢¢¢¢¢¢££££££££££££¢¢££¢¢¢¢¢
R397	Sudan	RD9 intact	nnnoooonnnnnnnnnnnnnnnoooooooooooonnoonnnnn	703777740003171	25	CAS1-Delhi	Lineage 3	¢¢¢££££¢¢¢¢¢¢¢¢¢¢¢¢¢¢¢££££££££££££¢¢££¢¢¢¢¢
R413	South Sudan	RD9 intact	nnnnnnnnnnnnnnnnnnnoooooonnnnnnnoooonnnnnnn	777777403760771	1688	T1	Lineage 4	¢¢¢¢¢¢¢¢¢¢¢¢¢¢¢¢¢¢¢££££££¢¢¢¢¢¢¢££££¢¢¢¢¢¢¢
R443	South Sudan	RD9 intact	nnnoooonnnnnnnnnnnnnnnoooooooooooonnoonnnnn	703777740003171	25	CAS1-Delhi	Lineage 3	¢¢¢££££¢¢¢¢¢¢¢¢¢¢¢¢¢¢¢££££££££££££¢¢££¢¢¢¢¢
R456	Somalia	RD9 intact	nnnnnnnnnnnnonnnnnnnnnnnnnnnnnnnoooonnnnnnn	777737777760771	37	T3	Lineage 4	¢¢¢¢¢¢¢¢¢¢¢¢£¢¢¢¢¢¢¢¢¢¢¢¢¢¢¢¢¢¢¢££££¢¢¢¢¢¢¢
R473	Eritrea	RD9 intact	nnnnnnnnnnnnnnnnnnnnnnnnnnnnnnnnoooonnnnnnn	777777777760771	53	T1	Lineage 4	¢¢¢¢¢¢¢¢¢¢¢¢¢¢¢¢¢¢¢¢¢¢¢¢¢¢¢¢¢¢¢¢££££¢¢¢¢¢¢¢
R475	Eritrea	RD9 intact	nnnoooonnnnnnnnnnnnnnnoooooooooooonnoonnnnn	703777740003171	25	CAS1-Delhi	Lineage 3	¢¢¢££££¢¢¢¢¢¢¢¢¢¢¢¢¢¢¢££££££££££££¢¢££¢¢¢¢¢
R486	South Sudan	RD9 intact	nnnoooonnnnnnnnnnnnnnnoonnnnnnnnnnnnnnnnnnn	703777747777771	1200	Unknown	Lineage 4	¢£¢¢¢¢¢¢¢¢¢¢¢¢¢¢¢¢£££££££¢££££¢¢££££¢¢¢¢¢¢¢
R488	South Sudan	RD9 intact	nnnoooonnnnnnnnnnnnnnnoooooooooooonnoonnnnn	703777740003171	25	CAS1-Delhi	Lineage 3	¢¢¢££££¢¢¢¢¢¢¢¢¢¢¢¢¢¢¢££££££££££££¢¢££¢¢¢¢¢
R515	South Sudan	RD9 intact	nnnnnnnnnnnnnnnnnnnnnnnnnnnnooonoooonnnnnnn	777777777420771	777	Ural-1	Lineage 4	¢¢¢¢¢¢¢¢¢¢¢¢¢¢¢¢¢¢¢¢¢¢¢¢¢¢¢¢£££¢££££¢¢¢¢¢¢¢
R517	South Sudan	RD9 intact	nnnoooonnnnnnnnnnnnnnnoooooooooooonnoonnnnn	703777740003171	25	CAS1-Delhi	Lineage 3	¢¢¢££££¢¢¢¢¢¢¢¢¢¢¢¢¢¢¢££££££££££££¢¢££¢¢¢¢¢
R519	South Sudan	RD9 intact	nnnnnnnnnnnnnnnnnnnnnnnnnnnnnnnnoooonnoooon	777777777760601	244	T1	Lineage 4	¢¢¢¢¢¢¢¢¢¢¢¢¢¢¢¢¢¢¢¢¢¢¢¢¢¢¢¢¢¢¢¢££££¢¢££££¢
R520	South Sudan	RD9 intact	nnnoooonnnnnnnnnnnnnnnoooooooooooonnoonnnnn	703777740003171	25	CAS1-Delhi	Lineage 3	¢¢¢££££¢¢¢¢¢¢¢¢¢¢¢¢¢¢¢££££££££££££¢¢££¢¢¢¢¢
R537	South Sudan	RD9 intact	nnnoooonnnnnnnnnnnnnnnoooooooooooonnoonnnnn	703777740003171	25	CAS1-Delhi	Lineage 3	¢¢¢££££¢¢¢¢¢¢¢¢¢¢¢¢¢¢¢££££££££££££¢¢££¢¢¢¢¢
R538	South Sudan	RD9 intact	nnnoooonnnnnnnnnnnnnnnoooooooooooonnoonnnnn	703777740003171	25	CAS1-Delhi	Lineage 3	¢¢¢££££¢¢¢¢¢¢¢¢¢¢¢¢¢¢¢££££££££££££¢¢££¢¢¢¢¢
R551	South Sudan	RD9 intact	nnnoooonnnnnnnnnnnnnnnoooooooooooonnoonnnnn	703777740003171	25	CAS1-Delhi	Lineage 3	¢¢¢££££¢¢¢¢¢¢¢¢¢¢¢¢¢¢¢££££££££££££¢¢££¢¢¢¢¢
R562	Somalia	RD9 intact	noonnnnnnnnnnnnnnnononnnnnnnoooononnnnnnnnn	477777277413771	10	EAI8-MDG	Lineage 1	¢££¢¢¢¢¢¢¢¢¢¢¢¢¢¢¢£¢£¢¢¢¢¢¢¢££££¢£¢¢¢¢¢¢¢¢¢
R576	South Sudan	RD9 intact	nnnoooonnnnnnnnnnnnnnnoooooooooooonnoonnnnn	703777740003171	25	CAS1-Delhi	Lineage 3	¢¢¢££££¢¢¢¢¢¢¢¢¢¢¢¢¢¢¢££££££££££££¢¢££¢¢¢¢¢
R578	South Sudan	RD9 intact	nnnoooonnnnnnnnnnnnnnnoooooooooooonnoooonnn	703777740003031	24	CAS1-Delhi	Lineage 3	¢¢¢££££¢¢¢¢¢¢¢¢¢¢¢¢¢¢¢££££££££££££¢¢££££¢¢¢
R596	Somalia	RD9 intact	ooooooooooooooooooooooooooooooooooooooooooo	000000000000000	2669	ATYPIC	Lineage 2	£££££££££££££££££££££££££££££££££££££££££££
R600	Somalia	RD9 intact	nnnnnnnnnnnnonnnnnnnnnoonnnnoooononnnnnnnnn	777737747413771	726	EAI6-BGD1	Lineage 1	¢¢¢¢¢¢¢¢¢¢¢¢£¢¢¢¢¢¢¢¢¢££¢¢¢¢££££¢£¢¢¢¢¢¢¢¢¢
